# Supplementary material for: In vivo functional profiling and structural characterization of the human GLP1R A316T variant
Source: Sci Adv. 2026 Feb 4;12(6):eadw0899. doi: 10.1126/sciadv.adw0899 (PMC13267291; doi:10.1126/sciadv.adw0899)
Supplement: Supplementary file 2 — Movie S1 [file sciadv.adw0899_movie_s1.zip]

Archive with 1 entries (1 files):
- sciadv.adw0899_movie_s1.mp4
